# Supplementary material for: Human mitochondria require mtRF1 for translation termination at non-canonical stop codons
Source: Nat Commun. 2023 Jan 3;14:30. doi: 10.1038/s41467-022-35684-6 (PMC9810596; doi:10.1038/s41467-022-35684-6)
Supplement: Supplementary file 4 — Source Data [file 41467_2022_35684_MOESM4_ESM.xlsx]

## Sheet: Fig. 1b
Fig. 1b	confirmation of mtRF1 KO via Western blot with anti-mtRF1 and anti-SDHA antibodies
	each figure here is a Western blot image combined with colorimetric image to show protein marker bands

## Sheet: Fig. 1c
Fig. 1c
		WT			mtRF1 KO1			mtRF1 KO2
ND1		3.7			5.7			5
ND2		2.4			3.2			3.3
COX1		22.3			9.7			9.5
COX2		19.8			22.1			22.8
ATP8		2.3			1.9			2.3
ATP6		7.4			6.9			7.1
COX3		9.3			9.6			8.5
ND3		7.1			6.9			8.1
ND4L		6.3			9.2			7.9
ND4		2.4			3.1			3
ND5		6.6			7.8			8.2
ND6		2.4			4.2			5.4
CYTB		8			9.8			8.7

## Sheet: Fig. 1d
Fig. 1d
	AAA	AAC	AAG	AAT	ACA	ACC	ACG	ACT	AGA_Stop	AGC	AGG_Stop	AGT	ATA_Met	ATC	ATG_Met	ATT	CAA	CAC	CAG	CAT	CCA	CCC	CCG	CCT	CGA	CGC	CGG	CGT	CTA	CTC	CTG	CTT	GAA	GAC	GAG	GAT	GCA	GCC	GCG	GCT	GGA	GGC	GGG	GGT	GTA	GTC	GTG	GTT	TAA_Stop
RF1_KO_C1	0.171831	-0.00822299	1.35954	0.230205	-0.218993	0.364778	0.506566	0.00785424	2.38456	0.238769	7.19136	0.827304	0.0319713	0.0126153	-0.256048	-0.293282	0.205136	-0.029511	-0.0590435	-0.306731	0.0434389	0.0993398	0.381052	0.0878794	-0.238059	0.170195	4.67094	0.017417	0.0586588	0.102064	0.174919	0.126857	0.419394	-0.00702414	0.629097	0.472503	-0.249198	0.078849	0.461843	0.0997415	-0.0207771	0.258818	0.0406893	-0.30812	-0.124953	-0.152594	0.135671	0.174967	0.719816
RF1_KO_C2	0.192755	-0.00230488	1.55137	0.0530101	-0.190294	0.367396	0.439669	0.190771	5.0786	0.46977	19.3081	0.9341	0.119361	0.0281478	-0.0104604	-0.310159	0.0126266	-0.0531088	0.16046	-0.0967894	0.296919	0.00607903	1.11956	0.070993	-0.230668	0.439669	0.9341	0.206595	-0.0208543	0.0804852	0.0632208	-0.0499422	0.342125	-0.143404	0.477158	0.483503	-0.223036	-0.0119271	0.702008	0.175565	-0.0372041	0.164133	0.335153	-0.209023	-0.146433	-0.261906	0.0739945	-0.0276462	0.0466895
WT	0	0	0	0	0	0	0	0	0	0	0	0	0	0	0	0	0	0	0	0	0	0	0	0	0	0	0	0	0	0	0	0	0	0	0	0	0	0	0	0	0	0	0	0	0	0	0	0	0
[truncated: 15 more columns]

## Sheet: Fig. 1e
Fig. 1e
	mtRF1 KO1	mtRF1 KO2
ND1	0.886466	0.855806
ND2	1.11541	1.846
COX1	4.51679	3.55543
COX2	1.15972	1.24745
ATP8	1.16385	1.15741
ATP6	1.27067	1.10909
COX3	0.707605	0.81841
ND3	1.01454	0.993023
ND4L	1.06963	1.02711
ND4	1.59073	0.299902
ND5	1.00456	1.33954
ND6	2.55753	3.07416
CYB	1.41596	1.11118

## Sheet: Fig. 2a
Fig. 2a
	analysis of mtRNA levels in mtRF1 KOs by Northern blot
	each figure here is a autoradiography image except 18S levels image which is a UV-scan
	* indicates unspecific band appearing upon COX1 probing

## Sheet: Fig. 2b
Fig. 2b
	WT			mtRF1 KO1			mtRF1 KO2
COX1	0.98	1.03	0.99	0.45	0.48	0.43	0.48	0.58	0.6
ND2	1.08	1.1	0.82	0.9	1.03	0.77	0.88	0.95	0.97
COX2	0.99	1.05	0.96	1.08	1.04	1.02	1.06	0.99	1.02
ATP8/6	0.95	1.06	0.98	1	0.95	0.98	0.98	0.98	1
ND5	1.11	1.12	0.77	1.06	0.96	0.83	0.8	0.64	0.73
ND6	1.20695	0.887558	0.905489	0.819323	0.753961	1.09363	0.945433	1.06144	1.27639
CytB	1.0572	1.02097	0.921831	0.952999	0.953512	0.830461	1.0522	0.998855	1.09674
ND3	1.00585	1.00798	0.986167	1.02387	0.906958	0.830582	0.922374	0.826001	1.0444
ND1	1.14909	1.01715	0.833757	0.913844	0.993185	0.787482	0.82648	0.810487	0.874719
ND4	1.12944	0.965402	0.905158	1.1748	1.12381	1.05819	0.961555	0.962795	0.971546
COX3	1.06814	1.02969	0.902167	0.902199	0.968656	0.830462	0.894551	0.856466	0.954194
	Discovery?	P value	Mean of WT	Mean of mtRF1 KO1	Difference	SE of difference	t ratio	df	q value
COX1	Yes	1.3e-05	1	0.4533	0.5467	0.02108	25.93	4	0.000133
ND2	No	0.442078	1	0.9	0.1	0.1173	0.8523	4	0.551762
COX2	No	0.216119	1	1.047	-0.04667	0.0318	1.468	4	0.392054
ATP8/6	No	0.607168	0.9967	0.9767	0.02	0.0359	0.5571	4	0.613239
ND5	No	0.725887	1	0.95	0.05	0.1329	0.3762	4	0.666496
ND6	No	0.491669	1	0.889	0.111	0.1468	0.7561	4	0.551762
CytB	No	0.202335	1	0.9123	0.08768	0.05755	1.523	4	0.392054
ND3	No	0.232903	1	0.9205	0.07953	0.05663	1.404	4	0.392054
ND1	No	0.404271	1	0.8982	0.1018	0.1093	0.9316	4	0.551762
ND4	No	0.188133	1	1.119	-0.1189	0.07503	1.585	4	0.392054
COX3	No	0.195308	1	0.9004	0.09956	0.0641	1.553	4	0.392054
	Discovery?	P value	Mean of WT	Mean of mtRF1 KO2	Difference	SE of difference	t ratio	df	q value
COX1	Yes	0.000371	1	0.5533	0.4467	0.04014	11.13	4	0.003748
ND2	No	0.518271	1	0.9333	0.06667	0.09422	0.7075	4	0.608448
COX2	No	0.5225	1	1.023	-0.02333	0.03333	0.7	4	0.608448
ATP8/6	No	0.780178	0.9967	0.9867	0.01	0.0335	0.2985	4	0.716345
ND5	No	0.089506	1	0.7233	0.2767	0.124	2.231	4	0.412987
ND6	No	0.542181	1	1.094	-0.09442	0.1419	0.6654	4	0.608448
CytB	No	0.374834	1	1.049	-0.04927	0.04937	0.9978	4	0.608448
ND3	No	0.338339	1	0.9309	0.06907	0.06357	1.087	4	0.608448
ND1	No	0.156502	1	0.8372	0.1628	0.09345	1.742	4	0.412987
ND4	No	0.632277	1	0.9653	0.0347	0.06709	0.5172	4	0.6386
COX3	No	0.163559	1	0.9017	0.09826	0.05766	1.704	4	0.412987

## Sheet: Fig. 2c
Fig. 2c
	analysis of mtRNA levels in mtRF1 KOs by Northern blot
	each figure here is a autoradiography image except 18S levels image which is a UV-scan
	* indicates unspecific band appearing upon COX1 probing
	NR indicates lanes with samples not related to the study
	# indicates unspecific band appearing upon ND1 probing

## Sheet: Fig. 2d
Fig. 2d
		WT (-CAM)			RF1 KO1 (-CAM)			RF1 KO2 (-CAM)			WT (+CAM)			RF1 KO1 (+CAM)			RF1 KO2 (+CAM)
16S		1	1	1	1.02656	0.892761	1.06341	0.995333	0.914395	1.06914	1	1	1	0.94907	0.896457	0.911826	1.07479	0.947747	1.02039
COX1		1	1	1	0.60356	0.416089	0.559899	0.623908	0.465875	0.60064	1	1	1	0.973665	0.885871	1.00489	1.06012	0.83344	0.839494
ND2		1	1	1	0.977316	0.734346	0.935496	0.959007	0.730932	0.936352	1	1	1	0.921846	0.855736	0.819002	1.04525	0.921885	1.01288
COX2		1	1	1	0.958665	0.837515	1.06657	0.880995	0.843318	0.96856	1	1	1	1.04255	0.957004	1.06543	0.992466	0.910367	1.0257
CytB		1	1	1	1.00064	0.768017	1.07323	0.918549	0.759372	0.90971	1	1	1	1.03814	0.999298	1.07698	0.968576	0.875714	0.829288
ND5		1	1	1	0.991911	0.914861	1.03579	0.841867	0.753454	0.894395	1	1	1	1.01374	0.847264	1.00998	0.924571	0.756001	0.852974
ND1		1	1	1	1.17214	0.868651	1.01059	1.05874	0.784989	0.946564	1	1	1	0.986358	0.909325	0.899453	0.957985	0.933465	0.965222
	Discovery?	P value	Mean of WT (-CAM)	Mean of RF1 KO1 (-CAM)	Difference	SE of difference	t ratio	df	q value
16S	No	0.91691	1	0.9942	0.005758	0.05184	0.1111	4	0.793782
COX1	Yes	0.001119	1	0.5265	0.4735	0.05663	8.36	4	0.006782
ND2	No	0.191903	1	0.8824	0.1176	0.075	1.568	4	0.581466
COX2	No	0.527265	1	0.9542	0.04575	0.06616	0.6915	4	0.747586
CytB	No	0.59762	1	0.9473	0.0527	0.09206	0.5725	4	0.747586
ND5	No	0.61682	1	0.9809	0.01914	0.03535	0.5416	4	0.747586
ND1	No	0.85462	1	1.017	-0.01713	0.08767	0.1954	4	0.793782
	Discovery?	P value	Mean of WT (-CAM)	Mean of RF1 KO2 (-CAM)	Difference	SE of difference	t ratio	df	q value
16S	No	0.882399	1	0.993	0.007043	0.04469	0.1576	4	0.763905
COX1	Yes	0.000896	1	0.5635	0.4365	0.04926	8.862	4	0.005427
ND2	No	0.161088	1	0.8754	0.1246	0.07254	1.717	4	0.195238
COX2	No	0.05087	1	0.8976	0.1024	0.0371	2.76	4	0.085311
CytB	No	0.056311	1	0.8625	0.1375	0.05165	2.661	4	0.085311
ND5	No	0.014421	1	0.8299	0.1701	0.04112	4.136	4	0.043696
ND1	No	0.42865	1	0.9301	0.0699	0.07945	0.8798	4	0.432936
	Discovery?	P value	Mean of WT (+CAM)	Mean of RF1 KO1 (+CAM)	Difference	SE of difference	t ratio	df	q value
16S	No	0.006614	1	0.9191	0.08088	0.01562	5.178	4	0.039178
COX1	No	0.273428	1	0.9548	0.04519	0.03563	1.268	4	0.386628
ND2	No	0.011083	1	0.8655	0.1345	0.03009	4.469	4	0.039178
COX2	No	0.547388	1	1.022	-0.02166	0.033	0.6564	4	0.552862
CytB	No	0.164216	1	1.038	-0.03814	0.02243	1.701	4	0.290252
ND5	No	0.477043	1	0.957	0.043	0.05488	0.7837	4	0.552862
ND1	No	0.067789	1	0.9317	0.06829	0.02747	2.486	4	0.159755
	Discovery?	P value	Mean of WT (+CAM)	Mean of RF1 KO2 (+CAM)	Difference	SE of difference	t ratio	df	q value
16S	No	0.717254	1	1.014	-0.01431	0.0368	0.3888	4	0.845165
COX1	No	0.298724	1	0.911	0.08898	0.07457	1.193	4	0.527995
ND2	No	0.86563	1	0.9933	0.006661	0.03693	0.1804	4	0.874287
COX2	No	0.525304	1	0.9762	0.02382	0.03428	0.695	4	0.74278
CytB	No	0.056552	1	0.8912	0.1088	0.04095	2.657	4	0.133274
ND5	No	0.033433	1	0.8445	0.1555	0.04885	3.183	4	0.118185
ND1	No	0.007642	1	0.9522	0.04778	0.009609	4.972	4	0.054027

## Sheet: Fig. 2e
Fig. 2e

## Sheet: Fig. 2f
Fig. 2f
	WT			mtRF1 KO1			mtRF1 KO2
ND5	7.9	7	8.7	11.1	10	9.5	10.7	7	8.8
COX1	45.9	44	43.5	36.1	27	29.4	36.3	27	29.2
CYTB	9.7	8	7.1	13.9	13	10.1	10.5	11	8.8
ND2	10.5	10	9.9	13.6	13	12.1	12.4	16	13.8
ND1	4.8	5	5.3	6	7	6.7	6.1	8	6.7
COX2/3	9.8	11	14.4	10.2	15	18.4	12.2	11	17.4
ATP6	11.4	14	11.1	9.1	15	13.8	11.8	19	15.2
	Discovery?	P value	Mean of WT	Mean of mtRF1 KO1	Difference	SE of difference	t ratio	df	q value
ND5	No	0.093581	7.867	10.2	-2.333	0.7688	3.035	2	0.132323
COX1	No	0.022736	44.47	30.83	13.63	2.092	6.518	2	0.041897
CYTB	No	0.019819	8.267	12.33	-4.067	0.5812	6.997	2	0.041897
ND2	No	0.010431	10.13	12.9	-2.767	0.2848	9.714	2	0.041897
ND1	No	0.023704	5.033	6.567	-1.533	0.2404	6.379	2	0.041897
COX2/3	No	0.144814	11.73	14.53	-2.8	1.2	2.333	2	0.170639
ATP6	No	0.78066	12.17	12.63	-0.4667	1.468	0.3179	2	0.788467
	Discovery?	P value	Mean of WT	Mean of mtRF1 KO2	Difference	SE of difference	t ratio	df	q value
ND5	No	0.402411	7.867	8.833	-0.9667	0.9171	1.054	2	0.406435
COX1	No	0.024239	44.47	30.83	13.63	2.162	6.306	2	0.171367
CYTB	No	0.10293	8.267	10.1	-1.833	0.6386	2.871	2	0.181928
ND2	No	0.079864	10.13	14.07	-3.933	1.184	3.323	2	0.181928
ND1	No	0.074729	5.033	6.933	-1.9	0.5508	3.45	2	0.181928
COX2/3	No	0.188497	11.73	13.53	-1.8	0.9165	1.964	2	0.222113
ATP6	No	0.15337	12.17	15.33	-3.167	1.408	2.25	2	0.216866

[truncated: 20 more sheets: Fig. 2g, Fig. 2h, Fig. 3b, Fig. 3c, Fig. 4a, Fig. 4b, Fig. 4c, Fig. 4d, Fig. 5a, Fig. 5c, Suppl. Fig. 1b, Suppl. Fig. 1d, Suppl. Fig. 2a, Suppl. Fig. 2b, Suppl. Fig. 3a, Suppl. Fig. 3b, Suppl. Fig. 4a, Suppl. Fig. 4b, Suppl. Fig. 4c, Suppl. Fig. 4d]
